# Supplementary material for: Cyclic Mechanical Loading of Cardiomyocytes via Pressure‐Driven Non‐Planar Membrane Deformation in a Bioreactor System
Source: Adv Sci (Weinh). 2026 Jul 13:e23820. Online ahead of print. doi: 10.1002/advs.202523820 (PMC13360101; doi:10.1002/advs.202523820)
Supplement: Supplementary file 2 — Supporting File 2: advs76483‐sup‐0002‐MovieS1‐S4.zip. [file ADVS-9999-e23820-s002.zip]

Archive with 4 entries (4 files):
- advs76483-sup-0003-Movie S2.mp4
- advs76483-sup-0004-Movie S3.mp4
- advs76483-sup-0005-Movie S4.mp4
- advs76483-sup-0002-MovieS1.mp4
